# Supplementary material for: Physical, psychological, sexual, and systemic abuse of children with disabilities in East Africa: Mapping the evidence
Source: PLoS One. 2017 Sep 11;12(9):e0184541. doi: 10.1371/journal.pone.0184541 (PMC5593191; doi:10.1371/journal.pone.0184541)
Supplement: S3 Appendix — (XLSX) [file pone.0184541.s003.xlsx]

## Sheet: Sheet1
							DISABILITY CATEGORY								ABUSE CATEGORY
Pub date	Author	Citation	Study title	Type of literature	Weight of evidence	Context	Endocrine, nutritional, and metabolic	Blindness	Deafness	Mental and behavioural disorders	Nodding Syndrom	Diseases of the nervous system	Congenital malformations, deformations and chromosomal abnormalities	Condition unspecified	Physical abuse	Psychological abuse	Sexual abuse	Systemic abuse
2009	Hanass-Hancock et al	[34]	Disability and HIV/AIDS - a systematic review of literature on Africa	Academic (Journal article)	High trustworthiness; moderate relevance	n/a	0	0	0	0	0	0	0	1	1	1	1	1
2007	Karangwa et al	[35]	The grassroots community in the vanguard of inclusion: the post-genocide Rwandan prospects	Academic (Journal article)	Low trustworthiness; low relevance	n/a	0	0	0	0	0	0	0	1	1	1	1	1
1998	Amuyunzu	[36]	Willing the Spirits to Reveal Themselves: Rural Kenyan Mothers' Responsibility to Restore Their Children's Health	Academic (Journal article)	High trustworthiness; low relevance	Kenya (rural)	0	0	0	0	0	0	0	1	1	0	0	1
2012	Aldersley	[37]	Family perceptions of intellectual disability: Understanding and support in Dar es Salaam	Academic (Journal article)	Moderate trustworthiness; high relevance	Tanzania (urban)	0	0	0	1	0	0	0	0	1	1	0	1
2009	Handicap international	[38]	As It Is: access to HIV and AIDS information and services amongst persons with disability.	Grey literature (Advocay report)	Low trustworthiness; moderate relevance	Kenya (rural & urban)	0	1	1	0	0	0	0	0	0	1	0	1
2010	Karangwa et al	[39]	Community‐level Responses to Disability and Education in Rwanda	Academic (Journal article)	High trustworthiness; moderate relevance	Rwanda (rural & ruban)	0	0	0	0	0	0	0	1	0	1	0	1
2010	Bryecon et al	[40]	Miners' magic: artisanal mining, the albino fetish and murder in Tanzania	Academic (Journal article)	Low trustworthiness; high relevance.	Tanzania (rural)	1	0	0	0	0	0	0	0	1	0	0	1
2015	Advantage Africa	[41]	An Assessment of the Social, Cultural and Institutional Factors that Contribute to the Sexual Abuse of Persons with Disabilities in East Africa	Grey literature (interim research report)	Low trustworthiness; high relevance.	East Africa	0	0	0	0	0	0	0	1	1	1	1	1
2011	Ambikile	[42]	Challenges of caring for children with mental disorders: Experiences and views of caregivers attending the outpatient clinic at Muhimbili National Hospital, Dar es Salaam - Tanzania	Academic (Journal article)	High trustworthiness; medium relevance	Tanzania (urban)	0	0	0	1	0	0	0	0	1	1	1	1
2003	Mwalinga	[43]	Study on reproductive health and HIV/AIDS among persons with disabilities in Kampala, Katakwi and Rakai districts	Grey literature (Advocay report)	High trustworthiness; moderate relevance	Uganda (rural & urban)	0	1	1	0	0	0	0	0	1	1	1	1
2015	Bannink et al.	[44]	Community Knowledge, Beliefs, Attitudes, and Practices towards Children with Spina Bifida and Hydrocephalus in Uganda	Academic (Journal article)	High trustworthiness; moderate relevance	Uganda (rural & urban)	0	0	0	0	0	1	1	0	0	1	0	1
2011	Miles	[45]	Including Deaf Children in Primary Schools in Bushenyi, Uganda_a community-based initiative	Academic (Journal article)	low trustworthiness; low relevance	Uganda (rura)l	0	0	1	0	0	0	0	0	0	1	0	1
2011	ACPF	[46]	Children with disabilities in Ethiopia - the hidden reality	Grey literature (Advocay report)	Moderate trustworthiness; high relevance	Ethiopia (rural & urban)	0	0	0	0	0	0	0	1	1	1	0	1
2006	Mukuria & Korir	[47]	Education for Children With Emotional and Behavioral Disorders in Kenya_Problems and Prospects	Academic (Journal article)	Low trustworthiness; high relevance	Kenya (rural & urban)	0	0	0	1	0	0	0	0	0	1	0	1
2011	ACPF	[48]	Children with disabilities in Uganda - the hidden reality	Grey literature (Advocay report)	High trustworthiness; high relevance	Uganda (urban & rural)	0	0	0	0	0	0	0	1	1	1	0	1
2015	Buchmann	[49]	‘These nodding people’: Experiences of having a child with nodding syndrome in postconflict Northern Uganda	Academic (Journal article)	High trustworthiness; high relevance	Uganda (rural)	0	0	0	0	1	0	0	0	1	1	0	1
2007	Ingstad & Grut	[50]	See me, and do not forget me People with disabilities in Kenya	Grey literature (Advocay report)	Low trustworthiness; high relevance	Kenya (urban & rura)l	0	0	0	0	0	0	0	1	1	1	1	1
2010	ACPF	[51]	Breaking the Silence_Violence against Children with Disabilities in Africa	Grey literature (Advocay report)	High trustworthiness; high relevance	Uganda (rural & urban)	0	0	0	0	0	0	0	1	1	1	1	1
2010	Gona et al.	[52]	Caring for children with disabilities in Kilifi, Kenya: what is the carer’s experience?	Academic (Journal article)	High trustworthiness; moderate relevance	Kenya (rural)	0	0	0	0	0	0	0	1	0	1	0	1
1995	Kisanji	[53]	Attitudes and Beliefs about Disability in Tanzania	Book chapter	Low trustworthiness; moderate relevance	Tanzania (rural & urban)	0	0	0	0	0	0	0	1	0	1	0	0
2014	ACPF	[54]	The African Report on Children with Disabilities	Grey literature (Advocay report)	High trustworthiness; high relevance	Ethiopia and Uganda	0	0	0	0	0	0	0	1	1	1	0	1
2013	Boersma	[55]	Protecting Children with Disabilities from Violence in CBR Projects_Why We Need to Work with a Different Form of Child Protection Policy for Children with Disabilities	Academic (Journal article)	Low trustworthiness; high relevance	Ethiopia (rural & urban)	0	0	0	0	0	0	0	1	1	0	0	1
2015	Gona et al.	[56]	Parents’ and Professionals’ Perceptions on Causes and Treatment Options for Autism Spectrum Disorders (ASD) in a Multicultural Context on the Kenyan Coast	Academic (Journal article)	High trustworthiness; lowrelevance	Kenya (rural)	0	0	0	1	0	0	0	0	0	1	0	1
1993	Rwiza et al.	[57]	Knowledge, Attitude, and Practice Toward Epilepsy Among Rural Tanzanian Residents	Academic (Journal article)	High trustworthiness; high relevance	Tanzania (rural)	0	0	0	0	0	1	0	0	0	1	0	1
2014	Devries et al.	[33]	Violence against primary school children with disabilities in Uganda: a cross-sectional study	Academic (Journal article)	High trustworthiness; high relevance	Uganda (rural)	0	0	0	0	0	0	0	1	1	1	1	0
2012	Stone-MacDonald 2012	[58]	Cultural Beliefs about Disability in Practice: Experiences at a Special School in Tanzania	Academic (Journal article)	High trustworthiness; high relevance	Tanzania (rural)	0	0	0	0	0	0	0	1	1	0	0	1
2011	Save the Children	[59]	Out from the shadows: sexual violence against children with disabilities	Grey literature (Advocay report)	Low trustworthiness; high relevance	Mozambique, Madagascar, Zanzibar, Burundi	0	0	0	0	0	0	0	1	0	1	1	1
2005	Hartley et al. 2005	[60]	How do carers of disabled children cope? The Ugandan perspective	Academic (Journal article)	High trustworthiness; moderate relevance	Uganda (rural & urban)	0	0	0	0	0	0	0	1	1	1	0	1
2007	Stoelper 2007	[61]	Hidden Shame: Violence against children with disabilities in East Africa	Academic (Journal article)	Low trustworthiness; high relevance.	Tanzania, Kenya, Uganda	0	0	0	0	0	0	0	1	1	1	1	1
1997	Marshall 1997	[62]	Provision for Children with Speech and Language Difficulties in Tanzania	Academic (Journal article)	High trustworthiness; moderate relevance	Tanzania (rural & urban)	0	0	0	1	0	0	0	0	1	1	0	1
2010	Winkler et al. 2010	[63]	Attitudes towards African traditional medicine and Christian spiritual healing regarding treatment of epilepsy in a rural community of Northern Tanzania	Academic (Journal article)	High trustworthiness; moderate relevance	Tanzania (rural)	0	0	0	0	0	1	0	0	1	0	0	1
2012	Under the same sun	[64]	Children with Albinism in Africa: Murder Mutilation and Violence - A report on Tanzania	Grey literature (Advocay report)	Low trustworthiness; high relevance	Tanzania (rural & urban)	1	0	0	0	0	0	0	0	1	1	0	1
2013	McNally	[65]	Perceptions of caring for children with disabilities: Experiences from Moshi, Tanzania	Academic (Journal article)	Moderate trustworthiness; moderate relevance	Tanzania (urban)	0	0	0	0	0	0	0	1	0	1	0	0
2015	Sebera	[66]	Addressing the treatment gap and societal impact of epilepsy in Rwanda — Results of a survey conducted in 2005 and subsequent actions	Academic (Journal article)	Moderate trustworthiness; moderate relevance	Rwanda (rural & ruban)	0	0	0	0	0	1	0	0	1	1	0	1
2011	Warf	[67]	Factors affecting survival of infants with myelomeningocele in southeastern Uganda	Academic (Journal article)	Moderate trustworthiness; high relevance	Uganda (rural)	0	0	0	0	0	0	1	0	1	0	0	1
2005	Yousafzai	[68]	HIV/AIDS information and services: The situation experienced by adolescents with disabilities in Rwanda and Uganda	Academic (Journal article)	Moderate trustworthiness; moderate relevance	Rwanada, Uganda	0	0	0	0	0	0	0	1	0	1	1	1
2012	Mushi 2012	[69]	Perceptions, social life, treatment and education gap of Tanzanian children with epilepsy: A community-based study	Academic (Journal article)	Moderate trustworthiness; moderate relevance	Tanzania (rural)	0	0	0	0	0	1	0	0	1	1	0	1
2013	Mutamba 2013	[70]	Stereotypes on Nodding syndrome: responses of health workers in the affected region of northern Uganda	Academic (Journal article)	Low trustworthiness; high relevance.	Uganda (rural)	0	0	0	0	1	0	0	0	1	1	0	1
2001	Mutua 2001	[71]	Prediction of School Enrolment of Children with Intellectual Disabilities in Kenya: The role of parents' expectations, beliefs, and education	Academic (Journal article)	High trustworthiness; moderate relevance	Kenya (rural & urban)	0	0	0	1	0	0	0	0	0	0	0	1
2015	Nakamanya et al	[72]	Maternal experiences of caring for an infant with neurological impairment after neonatal encephalopathy in Uganda: a qualitative study	Academic (Journal article)	High trustworthiness; moderate relevance	Uganda (urban)	0	0	0	0	0	1	0	0	1	1	0	1
2006	El Sharkawy	[73]	Attitudes and practices of families and health care personnel toward children with epilepsy in Kilifi, Kenya	Academic (Journal article)	High trustworthiness; moderate relevance	Kenya (rural)	0	0	0	0	0	1	0	0	1	1	1	1
